# Supplementary material for: Predictive Value of Cardiac Magnetic Resonance for Left Ventricular Remodeling of Patients with Acute Anterior Myocardial Infarction
Source: Diagnostics (Basel). 2022 Nov 14;12(11):2780. doi: 10.3390/diagnostics12112780 (PMC9689537; doi:10.3390/diagnostics12112780)
Supplement: Supplementary file 1 [file diagnostics-12-02780-s001.zip]

Archive with 1 entries (1 files):
- diagnostics-2026975-supplementary.pdf
